# Supplementary material for: Impact of Insurance on Readmission Rates, Healthcare Expenditures, and Length of Hospital Stay among Patients with Chronic Ambulatory Care Sensitive Conditions in China
Source: Healthcare (Basel). 2024 Sep 9;12(17):1798. doi: 10.3390/healthcare12171798 (PMC11395110; doi:10.3390/healthcare12171798)
Supplement: Supplementary file 1 [file healthcare-12-01798-s001.zip]

Archive with 1 entries (1 files):
- healthcare-3143117-supplementary.pdf
